# Supplementary material for: A Small Molecule–Drug Conjugate (SMDC) Consisting of a Modified Camptothecin Payload Linked to an αVß3 Binder for the Treatment of Multiple Cancer Types
Source: Cancers (Basel). 2022 Jan 13;14(2):391. doi: 10.3390/cancers14020391 (PMC8773721; doi:10.3390/cancers14020391)
Supplement: Supplementary file 1 [file cancers-14-00391-s001.zip]

Archive with 1 entries (1 files):
- cancers-1469458-supplementary.pdf
